# Supplementary material for: Structures, Interactions, and Antimicrobial Activity of the Shortest Thanatin Peptide from Anasa tristis
Source: Int J Mol Sci. 2025 Sep 30;26(19):9571. doi: 10.3390/ijms26199571 (PMC12524584; doi:10.3390/ijms26199571)
Supplement: Supplementary file 1 [file ijms-26-09571-s001.zip]

Archive with 1 entries (1 files):
- ijms-3896563-supplementary.pdf
